# Supplementary material for: The Unripe Carob Extract (Ceratonia siliqua L.) as a Potential Therapeutic Strategy to Fight Oxaliplatin-Induced Neuropathy
Source: Nutrients. 2024 Dec 30;17(1):121. doi: 10.3390/nu17010121 (PMC11723348; doi:10.3390/nu17010121)
Supplement: Supplementary file 1 [file nutrients-17-00121-s001.zip]

Archive with 1 entries (1 files):
- nutrients-3372247-supplementary.pdf
